# Supplementary material for: Amyloid beta 42 alters cardiac metabolism and impairs cardiac function in male mice with obesity
Source: Nat Commun. 2024 Jan 15;15:258. doi: 10.1038/s41467-023-44520-4 (PMC10789867; doi:10.1038/s41467-023-44520-4)
Supplement: Supplementary file 4 — Source data [file 41467_2023_44520_MOESM4_ESM.xlsx]

## Sheet: Fig 1a
	Control												Obese
Adipose	1.27	0.69	0.53	0.21	1.18	0.81	0.61	2.18	1.04	0.15	3.15	0.19	10.82	11.61	1.89	1.97	9.27	3.64	6.76	3.37	2.22	3.37	2.86	3.5
Liver	1.43	1.92	1.36	0.71	0.91	1.76	0.16	0.42	0.59	0.73			3.53	3.21	2.04	1.76	1.3	0.25	0.62	1.29	1.02
Sk. musc.	1.32	1.2	0.49	0.42	0.99	1.5	1.83	0.84	1.18	0.36	0.52	1.35	2.31	0.79	1.37	0.4	0.86	1.21	1.17	2.51	0.56	0.6	1.68	1.73

## Sheet: Fig 1b
	Control												Obese
Adipose	2.06	1.12	0.95	0.47	0.93	0.92	0.67	1.63	0.8	0.35	1.76	0.34	7.95	9.65	2.28	2.19	7.3	4.7	7.38	2.3	1.82	3.13	2.51	2.29
Liver	1.37	2.49	1.54	1	0.86	0.07	0.42	0.44	0.81				2.85	3.76	1.96	0.91	0.15	0.52	0.87	0.34
Sk. musc.	1.41	1.69	0.62	1.39	0.9	1.19	0.54	0.86	1.07	0.64	0.93	0.75	1.41	1.19	1.35	0.78	1.05	0.8	0.91	1.14	1.04	0.51	0.91	0.63

## Sheet: Fig 1c
	Control												Obese
Adipose	0.94	0.13	0.94	0.49	0.61	1.59	1.28	0.09	3.73	0.19			10.32	16.02	1.03	1.21	6.15	0.75	3.95	3.23	2	3.99	3.31	4.06
Liver	1.23	1.52	1.75	1.28	1.24	1.12	0.57	0.89	0.21	0.65	0.62	0.92	1.98	1.92	0.77	2.25	1.52	1.61	1.16	1.05	0.37	0.69	1.06	0.54
Sk. musc.	1.45	1.31	0.62	0.82	1.11	1.5	1.11	1.06	1.21	0.49	0.49	0.82	1.62	0.89	1.21	0.52	1.1	0.99	1.04	1.49	0.74	0.62	1.16	1.21

## Sheet: Fig 1d
	Control												Obese
Adipose	0.14	0.48	0.17	0.3	0.31	0.22	0.33	0.41	0.27	0.21	0.32	0.32	1.13	0.48	0.83	1.31	0.5	0.91	1.22	0.85	0.74	1.18
Liver	2.68	1.08	2.67	0.47	1.93	1.93	1.74	0.81					1.14	0.76	1.13	0.26	0.28	0.27	0.41	0.13
Sk. musc.	0.54	0.47	0.59	0.64	0.55	0.58	0.84	0.59	0.52	0.53			1.05	0.71	0.46	0.53	0.39	0.53	0.47	0.55

## Sheet: Fig 1e
	Control												Obese
Aβ40	1.2	0.754	0.218	3.233	1.965	2.767	1.565	2.122	0.205	1.672	0.763	0.863	2.496	2.247	4.318	1.409	0.622	0.505	3.649	2.82	0.954	1.621	2.126
Aβ42	2.264	3.18	2.343	2.403	1.377	1.846	2.544	1.858	2.355	1.883	2.535		7.355	1.363	2.612	1.045	2.562	2.446	1.735	3.39	5.378	3.138

## Sheet: Fig 1f
	Control												Obese
Aβ40	0.569	0.281	0.073	1.228	1.33	1.696	0.698	1.044	0.026	0.719	0.268	0.577	2.229	2.727	3.649	1.254	0.72	0.599	5.39	4.185	1.09	2.277	2.207
Aβ42	0.844	1.069	0.89	1.627	0.844	0.823	1.252	0.238	1.012	0.661	1.696		9.488	8.929	1.151	2.325	1.209	3.038	3.613	2.575	3.872	7.556	3.257

## Sheet: Fig 1g
	Control											Obese
Aβ40	139.731	132.441	244.225	149.451	227.214	171.322	130.011	142.161	147.021	46.1719	120.29	161.602	142.161	143.376	300.118	36.4515	222.354	161.602	85.0536	193.193	210.204	236.935
Aβ42	56.3	30.3	76.5	59	30.3	61.2	108.3	61.2	61.7	38	112.7	188.1	58.6	228.5	61.7	122.7	364.8	262.6	102.3	258.6	74.4

## Sheet: Fig S1a
	Control												Obese
Lean mass	22.7	26	27.4	23.2	28.5	28.7	30.2	27.3	25.3	24.7	23.33	25.03	23	26.6	29.3	29.2	25.8	27.4	24.2	28	27	29.2	26.46	26.68
Fat mass	3.9	4.2	4.1	4.3		6.2	3.3	2.6	6.5	7.1	4.21	4	19.3	18.3	15.3	21	16.3	17.9	18.1	19.9	19.2	18.5	17.49	18.31

## Sheet: Fig S1b
	Control												Obese
Epididymal	0.635	0.66	0.91	0.85	1.06	1.08	0.78	1.06	0.35	0.74	0.87	0.655	1.08	1.1	0.99	1.43	1.24	1.46	1.36	1.14	1.19	1.15	1.17	1.27
Inguinal	0.474	0.373	0.336	0.38	0.677	0.613	0.446	0.492	0.128	0.43	0.351	0.669	0.893	1.214	0.845	0.652	0.89	1.157	1.186	1.477	1.484	1.142	1.405	1.038

## Sheet: Fig S1c
Vehicle	BFA
5.023	0
0.189	0
2.611	0
2.493	0.243
2.178	1.354
3.435	0.705
6.504	0.128
7.204	4.483
0.487	0.101
1.403	0
1.881	3.876
1.582	2.85
3.33	2.877
0.172	0.637
0.48	0.423
8.645	0

[truncated: 63 more sheets: Fig S1d, Fig S1e, Fig 2b, Fig 2c, Fig 2d, Fig 2e, Fig 2f, Fig 2g, Fig S2b, Fig S2c, Fig S2d, Fig S2e, Fig S2f, Fig S2g, Fig S2h, Fig S2i, Fig S2j, Fig 3a, Fig 3b, Fig 3c …]
